# Supplementary material for: S-values for bone marrow dosimetry in preclinical radiopharmaceutical studies with rodents
Source: EJNMMI Phys. 2025 Jul 8;12:67. doi: 10.1186/s40658-025-00752-5 (PMC12238459; doi:10.1186/s40658-025-00752-5)
Supplement: Supplementary file 1 — Additional file1 (XLSX 10 KB). [file 40658_2025_752_MOESM1_ESM.xlsx]

## Sheet: Sheet1
Tissue	Tissue mass (g)
	Low-resolution phantom	High-resolution phantom
Heart	0.387854	0.308095
Liver	1.87389	1.79764
Lungs	0.11543	0.123542
Stomach wall	0.0658838	0.0676248
Pancreas	0.370957	0.346708
Kidneys	0.363501	0.330119
Spleen	0.134053	0.107494
Small intestine	0.997812	0.984027
Large intestine	0.307542	0.308482
Bladder	0.071416	0.0641582
Testes	0.380352	0.323626
Brain	0.559355	0.489282
Thyroid	0.0153809	0.0128811
Rest of body	17.2061	17.4148
Ribs	0.410625	0.321841
Spine	0.571328	0.455797
Skull	0.380095	0.349666
Humerus	0.0585938	0.0479507
Radius	0.0426562	0.0349797
Ulna	0.0440625	0.0354011
Femur	0.152812	0.135657
Fibula	0.016875	0.0125028
Tibia	0.152344	0.118893
Patella	0.001875	0.00126433
Remaining bones	0.299063	0.266211
BM	1.19572	0.726892
Total skeleton	3.32604	2.50706
Total body	26.1755	25.1855
